# Supplementary material for: Silica Nanoparticles Disclose a Detailed Neurodegeneration Profile throughout the Life Span of a Model Organism
Source: J Xenobiot. 2024 Jan 12;14(1):135–53. doi: 10.3390/jox14010008 (PMC10801581; doi:10.3390/jox14010008)
Supplement: Supplementary file 1 [file jox-14-00008-s001.zip]

Archive with 1 entries (1 files):
- jox-2764280-supplementary.pdf
